# Supplementary material for: Adipogenic transdifferentiation reprograms EMT-high PDAC cells into a post-mitotic adipocyte-like state and limits metastasis
Source: Cell Death Dis. 2026 Mar 20;17(1):330. doi: 10.1038/s41419-026-08613-4 (PMC13039381; doi:10.1038/s41419-026-08613-4)
Supplement: Supplementary file 9 — Table S2. TOBIAS-results-significant [file 41419_2026_8613_MOESM9_ESM.xlsx]

## Sheet: Individual motifs
TF	total_tf_bounds	Transdifferentiated_bound	Control_bound	Transdifferentiated_Control_change_score	Transdifferentiated_Control_pvalue
SP3	53419	10752	13804	-0.25247	5.16731e-181
KLF12	34661	8021	10477	-0.36522	3.5829e-180
SP1	48611	9995	12935	-0.28263	8.01433e-176
KLF3	42865	9089	11546	-0.28125	8.55239e-176
KLF1	37706	7639	9648	-0.24743	2.10094e-173
KLF9	29225	6652	8426	-0.29113	1.2313e-169
SP2	56405	10273	13202	-0.22622	7.38135e-168
SP4	47552	9866	12284	-0.22671	8.17523e-168
E2F4	19594	4293	5540	-0.34756	2.78843e-167
KLF4	28372	5865	7296	-0.24329	3.99475e-161
EHF	16906	2123	2668	-0.29517	2.03129e-159
ELF3	20523	2342	2845	-0.25608	9.66246e-158
E2F7	23430	4332	5411	-0.23353	1.05048e-157
KLF6	54361	11510	13599	-0.14893	1.50185e-157
ELF5	21210	2855	3449	-0.23266	3.36041e-156
PATZ1	58833	11738	13523	-0.12821	5.92185e-156
CTCFL	17846	3415	4286	-0.24856	7.10104e-156
ELF1	12700	2103	2623	-0.28223	4.58666e-155
CTCF	16986	3103	3910	-0.23501	2.43728e-152
E2F1	14350	2792	3453	-0.25094	5.05012e-152
ELF2	13006	2375	2865	-0.24703	1.10419e-145
RUNX2	22285	2233	1824	0.17372	2.57229e-142
GLI3	12063	1318	1070	0.21245	4.14213e-140
GABPA	10505	2148	2619	-0.25571	5.09132e-139
CLOCK	11452	1119	962	0.25103	4.32185e-138
MBD2	6860	1049	1316	-0.24601	8.80035e-138
PO2F2	14152	977	812	0.174	5.83744e-134
NFYB	9087	3081	3486	-0.24265	2.54681e-132
TBX21	18100	2567	2367	0.13225	5.23938e-128
ZIC1	13321	1412	1488	0.18204	3.35319e-125
HXA1	9005	994	782	0.17716	4.18804e-124
BMAL1	6495	934	807	0.21178	1.40317e-122
ZBT7A	7156	490	553	0.18518	2.46637e-119
P53	8734	752	678	0.17338	2.1439e-117
TBX3	16873	1747	1801	0.1037	2.78984e-116
SRBP1	11153	1429	1347	0.12497	4.62937e-115
KAISO	2648	590	756	-0.26932	2.12337e-112
MYC	6113	764	732	0.14652	2.81878e-109
E2F2	2609	461	595	-0.24952	1.63142e-108
BHE40	3666	624	552	0.2094	6.41178e-106
P73	8379	757	751	0.13572	1.78115e-104
ZNF8	10098	1953	1823	0.11067	3.52161e-104
E2F5	2108	317	390	-0.24402	1.5524e-102
P63	6881	731	724	0.1222	6.59787e-102
ZKSC1	7819	937	877	0.10898	2.98128e-100
MAX	5231	745	713	0.11823	8.54751e-98
CUX1	2483	248	234	0.11304	1.15068e-77
