# Supplementary material for: Adipogenic transdifferentiation reprograms EMT-high PDAC cells into a post-mitotic adipocyte-like state and limits metastasis
Source: Cell Death Dis. 2026 Mar 20;17(1):330. doi: 10.1038/s41419-026-08613-4 (PMC13039381; doi:10.1038/s41419-026-08613-4)
Supplement: Supplementary file 10 — Table S3. TOBIAS-results-nonsignificant [file 41419_2026_8613_MOESM10_ESM.xlsx]

## Sheet: Individual motifs
TF	total_tf_bounds	Transdifferentiated_bound	Control_bound	Transdifferentiated_Control_change_score	Transdifferentiated_Control_pvalue
AHR	1271	189	190	-0.02172	2.05741E-07
AIRE	8001	749	741	-0.05771	1.05352E-65
ALX1	6622	934	895	-0.07866	7.02893E-82
ANDR	25718	1817	1658	0.03772	1.83550E-78
AP2A	11627	1283	1413	-0.00845	5.00384E-16
AP2B	11082	1465	1973	-0.18656	1.02277E-132
AP2C	12937	1523	1725	-0.0358	2.57188E-63
ARI5B	9094	982	862	0.07446	2.12950E-87
ARNT	1571	256	277	-0.0488	7.50819E-39
ASCL1	15766	1661	1870	0.00962	2.66776E-17
ATF1	4029	1313	1423	-0.11352	7.57714E-84
ATF2	8723	1814	1764	0.03576	1.83967E-59
ATF3	4842	1463	1461	0.01054	2.11816E-14
ATF4	7002	1286	1178	0.08996	7.97904E-94
ATF6A	4433	906	927	-0.01231	6.53501E-13
ATOH1	11595	1208	1297	0.01913	6.41268E-41
BACH1	12932	2420	2319	0.03068	1.38060E-60
BACH2	14191	2683	2451	0.04595	1.51462E-75
BATF3	12109	1230	1204	-0.11556	8.51904E-117
BATF	11925	1389	1262	-0.0627	5.15516E-87
BC11A	29605	3251	3465	-0.12905	7.13344E-134
BCL6	10884	1011	1108	-0.06924	3.20621E-83
BHA15	13559	1575	1769	-0.02593	6.47318E-55
BRAC	9616	1090	1003	0.0493	9.17824E-74
CDX1	8047	814	796	-0.08742	2.31464E-92
CDX2	7553	808	811	-0.1129	1.16333E-98
CEBPA	6630	854	692	0.06406	2.72403E-78
CEBPB	5272	720	592	0.08746	2.97874E-79
CEBPD	5426	712	602	0.06369	3.80853E-69
CEBPE	4186	508	461	-0.00197	7.99987E-02
CEBPG	8503	1470	1344	0.05958	5.69208E-77
COE1	10719	1265	1334	0.01249	2.18988E-24
COT1	19308	2319	2663	-0.02737	7.79500E-57
COT2	11278	1047	1134	-0.06477	3.72015E-85
CREB1	4396	1361	1458	-0.07859	3.32091E-78
CREM	5416	1065	1097	-0.02016	1.04369E-27
CRX	5279	424	411	-0.0463	3.58049E-52
DBP	5922	1149	1015	0.04411	1.84037E-55
DLX3	3720	313	318	-0.08476	9.56871E-75
DUX4	8862	3037	3013	-0.10545	1.23704E-96
E2F3	13684	2021	2378	-0.13554	2.29298E-125
E2F6	23721	3709	4396	-0.06974	1.11032E-104
EGR1	32296	5701	6588	-0.08174	1.50768E-122
EGR2	53095	8852	9708	0.00627	3.60913E-30
ELK1	8886	1787	2116	-0.22481	1.20223E-137
ELK4	7515	1664	2019	-0.2398	5.54181E-137
EPAS1	1618	240	261	-0.03995	5.31050E-28
ERG	24672	3391	3860	-0.13595	1.84044E-128
ERR1	7625	721	724	-0.01374	4.43051E-24
ERR2	6557	618	635	-0.00389	2.18158E-03
ERR3	4948	444	428	-0.0257	4.34958E-31
ESR1	8992	1498	1446	0.06723	2.45021E-83
ESR2	8029	1198	1248	0.00844	1.83580E-09
ETS1	17690	2847	3184	-0.13624	5.23502E-127
ETS2	28836	3348	3728	-0.12771	1.36334E-137
ETV1	10466	2038	2449	-0.20222	6.64427E-130
ETV2	20702	2818	3166	-0.14732	2.33157E-134
ETV4	24407	2974	3371	-0.13493	6.71039E-135
ETV5	31236	3947	4419	-0.13963	6.24226E-140
EVI1	8709	836	801	-0.06201	5.76996E-77
FEV	11898	1966	2379	-0.16575	6.60242E-125
FEZF1	13500	907	962	-0.11784	8.67418E-119
FLI1	35574	4871	5579	-0.1133	3.23498E-132
FOSB	20791	4752	4207	0.01673	2.00750E-46
FOSL1	21141	4976	4389	0.01501	5.92603E-39
FOSL2	21276	4964	4396	0.0163	6.19391E-43
FOS	20745	4899	4359	0.01109	9.15911E-26
FOXA1	13737	1054	1124	-0.0713	2.19664E-93
FOXA2	13065	1084	1130	-0.04847	1.10661E-76
FOXA3	11382	953	1022	-0.11806	6.32265E-111
FOXC1	14751	1113	1068	-0.00478	3.23794E-09
FOXH1	9557	1366	1293	0.04021	1.67967E-61
FOXI1	8973	2397	2636	-0.17441	4.95307E-122
FOXJ2	14492	969	1071	-0.11691	5.43407E-114
FOXJ3	18989	1179	1152	-0.09901	8.63747E-118
FOXK1	14485	1177	1266	-0.13753	9.19278E-123
FOXM1	15034	1202	1274	-0.11854	2.76711E-116
FOXO1	13425	1124	1222	-0.13696	3.54229E-124
FOXO3	10294	860	940	-0.1214	5.47185E-113
FOXO4	10253	721	795	-0.14891	1.97158E-126
FOXP1	13358	1073	1151	-0.11838	2.05734E-113
FOXP2	9540	828	912	-0.12124	5.64859E-110
FOXQ1	9523	764	766	-0.05389	4.09711E-81
GATA1	5895	460	457	-0.04753	3.78069E-58
GATA2	6600	536	535	-0.04325	1.51451E-58
GATA3	11030	705	713	-0.12636	2.98744E-115
GATA4	5961	424	426	-0.05463	3.45338E-71
GATA6	6589	505	502	-0.06915	1.96612E-73
GCR	8205	836	826	0.02091	1.50307E-34
GFI1B	8545	994	1046	-0.05128	3.00525E-72
GFI1	7556	883	907	-0.05456	4.98707E-71
GRHL2	3919	353	371	-0.01412	3.47408E-13
HEN1	11546	1467	1696	-0.05881	8.54846E-89
HIC1	5109	597	628	0.04032	1.93980E-49
HIF1A	1838	326	330	-0.02434	4.65090E-19
HINFP	1390	233	263	-0.13469	2.59370E-69
HLF	3511	888	808	0.04095	7.68022E-39
HNF1A	9875	800	800	-0.13667	1.53720E-119
HNF1B	9037	844	797	-0.11862	2.27579E-101
HNF4A	10076	969	1247	-0.22988	1.03123E-138
HNF4G	10882	1085	1364	-0.21372	4.93086E-137
HNF6	3037	335	343	-0.07493	4.91049E-61
HSF1	13827	4823	4768	-0.03354	6.08465E-69
HSF2	5997	706	702	-0.02481	3.81146E-38
HTF4	16753	1711	1821	0.05215	1.51775E-88
HXA10	7808	891	913	-0.09398	6.69362E-93
HXA13	6692	587	596	-0.13967	2.15931E-106
HXA9	8498	812	756	-0.08037	6.57776E-86
HXB13	9371	758	794	-0.17712	3.77156E-127
HXB4	4058	391	366	-0.03682	8.92105E-42
HXB7	6216	590	539	-0.08183	2.39523E-85
HXB8	5781	533	513	-0.0756	8.79669E-84
HXC9	7481	629	642	-0.14649	9.22589E-109
IKZF1	13596	1379	1477	-0.00786	1.82830E-17
INSM1	9436	1218	1466	-0.08659	1.34598E-94
IRF1	22634	1946	2093	-0.17986	4.13016E-144
IRF2	19470	1731	1909	-0.1783	7.81161E-144
IRF3	32330	3976	4269	-0.13959	4.32676E-142
IRF4	19086	2004	2157	-0.12878	2.94187E-121
IRF7	14401	1354	1448	-0.16218	8.57289E-131
IRF8	21181	2161	2379	-0.15651	6.25360E-139
IRF9	9256	730	776	-0.15103	2.09863E-127
ISL1	4132	696	667	-0.02881	2.80647E-38
ITF2	16519	1793	1987	0.01397	1.71184E-29
JUNB	21317	4857	4308	0.02479	8.95154E-59
JUND	20518	4724	4213	0.0195	6.74168E-51
JUN	20413	4762	4232	0.00969	7.94960E-26
KLF15	60539	11204	13203	-0.12064	1.71969E-151
KLF5	38790	6927	8438	-0.15989	9.80517E-150
KLF8	13923	1836	1889	0.07412	5.97535E-90
LEF1	20142	2919	3032	-0.13159	8.48901E-127
LHX2	5189	515	548	-0.13447	2.02482E-101
LHX3	6480	400	393	-0.12814	1.67129E-103
LYL1	16407	1690	1817	-0.02238	1.16041E-52
MAFB	11223	1403	1287	0.04469	9.41007E-70
MAFF	12271	1518	1443	0.00065	4.20418E-01
MAFG	9269	1356	1238	0.05463	2.20654E-77
MAFK	10457	1505	1329	0.03842	3.36507E-60
MAF	12476	1420	1301	0.01235	7.82564E-23
MAZ	60603	9996	11606	-0.08533	5.03169E-132
MECP2	6649	1020	1231	-0.1557	2.40773E-112
MEF2A	12996	780	813	-0.12301	1.00379E-115
MEF2B	13784	975	991	-0.11787	1.13974E-119
MEF2C	12605	779	812	-0.11753	4.28575E-110
MEF2D	10932	690	682	-0.06936	3.18839E-83
MEIS1	7778	737	655	-0.05024	8.07308E-72
MEIS2	7357	772	749	-0.01403	1.72760E-22
MITF	5391	988	902	0.08229	9.14597E-78
MTF1	4998	648	642	0.07534	1.19542E-77
MXI1	6212	950	961	0.09978	1.01087E-91
MYB	5508	635	669	-0.0154	8.78471E-17
MYCN	4707	800	817	0.04313	7.02978E-49
MYF6	15178	1733	1907	0.00142	1.22745E-03
MYOD1	13078	1459	1588	-0.00893	3.35102E-16
MYOG	12619	1433	1540	-0.00428	1.35630E-05
MZF1	18680	4911	4854	0.02206	1.32719E-55
NANOG	12825	877	800	-0.0852	1.64876E-101
NDF1	9459	987	1003	0.0144	7.44336E-27
NDF2	11367	1210	1286	0.00329	3.24666E-04
NF2L1	10491	1653	1485	0.03353	1.68495E-56
NF2L2	14130	2529	2310	0.02536	3.51192E-53
NFAC1	24163	2408	2512	-0.1269	1.16163E-130
NFAC2	12400	860	944	-0.12476	2.96238E-116
NFAC3	10916	898	978	-0.09401	1.38671E-96
NFAC4	11468	794	906	-0.1487	9.30990E-122
NFE2	13047	2556	2371	0.0319	4.13148E-61
NFIA	7769	1004	1016	-0.03269	1.78693E-50
NFIC	12767	1548	1600	-0.02223	2.51661E-47
NFKB1_HUMAN.H11MO.1.B	8023	835	1028	-0.13569	1.09850E-107
NFKB2	8709	905	1098	-0.10911	1.19328E-101
NFYA	9808	3047	3411	-0.20373	2.69235E-131
NFYC	9419	3070	3424	-0.21613	1.99439E-131
NKX21	8903	1003	1011	0.04036	2.49336E-57
NKX25	12657	2040	1963	0.07429	1.52628E-96
NKX28	5348	510	516	-0.02239	1.41046E-28
NKX31	6598	560	553	-0.02331	3.85834E-36
NKX32	5548	467	420	-0.00302	9.95065E-03
NKX61	13494	1513	1406	-0.05706	7.69848E-88
NOBOX	3110	277	266	-0.09419	3.39196E-77
NR1D1	15752	1841	1827	0.00675	4.18101E-15
NR1H3	8534	930	966	-0.00708	8.21982E-11
NR1H4	10409	1209	1333	0.06913	1.31731E-86
NR1I2	8028	811	845	-0.02001	6.10832E-34
NR1I3	7326	750	790	-0.00985	6.36958E-17
NR2C1	7678	708	757	-0.04416	1.03074E-63
NR2C2	5846	775	865	-0.0624	3.16005E-69
NR2E3	13250	1068	1108	-0.11957	3.46955E-114
NR4A1	9694	840	922	-0.09015	2.77682E-93
NR4A2	8573	817	868	-0.07577	7.25317E-86
NR5A2	7040	688	688	-0.00795	4.53011E-06
NR6A1	7788	660	691	-0.04982	1.75550E-68
NRF1	7599	1998	2297	-0.14775	3.26948E-110
OLIG2	14309	1434	1476	-0.02943	7.46946E-53
OSR2	15773	1744	1885	-0.02218	3.44364E-46
OTX2	5104	404	423	-0.05351	4.40617E-57
OVOL1	4066	463	457	0.0347	4.28156E-42
OZF	9032	1294	1261	-0.07275	5.34282E-83
PAX5	9979	1454	1536	-0.00863	6.73978E-11
PAX6	6886	1133	1125	-0.0169	1.26770E-21
PBX1	8579	1316	1386	0.0287	4.31766E-50
PBX2	8011	967	973	-0.08946	1.06963E-96
PBX3	8799	1617	1759	-0.01469	1.98815E-24
PDX1	7925	947	837	0.04794	4.62446E-68
PEBB	9128	992	997	0.01447	5.34219E-24
PIT1	15016	1123	984	0.05308	1.39242E-78
PKNX1	8307	1539	1650	-0.01803	1.25189E-29
PO2F1	22115	7566	7456	-0.0445	1.10179E-83
PO3F1	10163	1510	1490	-0.02284	3.96399E-38
PO3F2	20565	6433	6217	-0.00301	1.75836E-06
PO5F1	11340	818	700	-0.02332	4.80892E-44
PPARA	11890	1158	1340	-0.1033	1.19299E-105
PPARG	14416	1481	1689	-0.06396	3.20750E-89
PRD14	4575	460	454	0.00532	6.71853E-04
PRDM1	19966	2439	2613	-0.13125	4.39058E-126
PRDM6	25197	1855	1985	-0.1822	2.51670E-147
PRGR	9285	859	867	-0.05053	3.80213E-73
PRRX2	4395	390	383	-0.10578	1.11926E-80
PTF1A	16152	1910	2024	-0.00652	9.98716E-13
RARA	14058	1456	1550	-0.0156	1.75649E-34
RARG	9102	1245	1252	0.03162	1.46229E-57
RELB	7034	686	863	-0.13852	7.79115E-113
REL	11340	1335	1430	-0.09332	3.03387E-100
REST	9282	1110	1129	0.03196	1.13826E-50
RFX1	8227	1219	1471	-0.1217	2.64672E-104
RFX2	5838	801	986	-0.11187	1.74194E-95
RFX3	6038	775	855	-0.07634	8.25510E-78
RFX5	8381	1079	1215	-0.04098	6.71935E-59
RORA	10004	977	1045	-0.00566	6.63914E-07
RORG	9884	1466	1415	-0.00598	4.20482E-10
RUNX1	9343	1030	972	-0.02521	1.17583E-47
RUNX3	8106	907	849	-0.01414	6.35031E-23
RXRA	25128	2945	3222	0.0041	1.80278E-10
RXRB	9818	1112	1061	0.04455	1.42566E-65
RXRG	7101	740	844	-0.15859	1.28321E-113
SALL4	31207	4735	5370	-0.05425	3.72664E-100
SIX1	6868	670	709	-0.08381	1.00242E-85
SIX2	7610	664	685	-0.07836	1.25602E-83
SMAD2	14962	1976	1971	0.02253	3.20647E-45
SMAD3	23600	2760	3008	-0.00126	1.07627E-01
SMAD4	11767	1566	1531	0.02774	3.14291E-54
SMCA1	16346	1703	1779	-0.14419	1.75333E-121
SMCA5	22191	8595	8431	-0.0326	4.51480E-70
SNAI1	13171	1432	1578	0.00557	1.51333E-07
SNAI2	11831	1162	1312	0.04218	2.47758E-70
SOX10	11270	1368	1480	-0.14152	2.07751E-122
SOX17	7960	751	819	-0.12598	3.71179E-109
SOX2	18178	1640	1809	-0.1378	1.73875E-131
SOX3	11680	1041	1135	-0.10327	7.95961E-108
SOX4	17161	1378	1582	-0.15868	1.08863E-128
SOX5	5419	380	400	-0.10587	6.42289E-90
SOX9	9702	855	915	-0.11749	1.09722E-109
SPI1	21637	2561	2919	-0.1382	4.61208E-135
SPIB	20309	2593	2840	-0.11288	3.45479E-120
SRBP2	17036	2318	2467	0.0476	1.48994E-85
SRF	6215	501	535	-0.08311	2.17039E-80
SRY	12330	703	755	-0.14885	1.91273E-125
STA5A	13578	1373	1537	-0.10881	1.48834E-112
STA5B	13988	1380	1517	-0.11416	8.58308E-113
STAT1	9881	1089	1248	-0.14956	8.61356E-124
STAT2	22236	1828	1976	-0.1802	1.72447E-141
STAT3	11771	1175	1301	-0.02553	2.29704E-49
STAT4	11962	1214	1326	-0.15766	1.12338E-126
STAT6	12500	1348	1433	-0.10178	1.04998E-108
STF1	9938	915	923	0.01825	9.37291E-33
SUH	12813	1477	1651	-0.01488	5.35541E-30
TAF1	23951	3569	4300	-0.14591	1.06307E-137
TAL1	4862	460	452	-0.02861	2.25155E-34
TBP	13961	988	929	0.00898	3.48039E-14
TCF7	13405	1357	1390	-0.12307	1.17762E-112
TEAD1	11489	1830	1866	-0.04796	3.28877E-75
TEAD4	11363	1726	1759	-0.07123	1.98923E-90
TF65	7733	756	927	-0.14112	1.94116E-112
TF7L1	9698	1100	1139	-0.14459	5.31309E-116
TF7L2	8356	921	986	-0.12823	1.07139E-111
TFAP4	10262	1160	1159	0.02716	2.19301E-50
TFDP1	17799	3582	4396	-0.24017	6.09620E-152
TFE2	15497	1629	1780	0.03997	2.60965E-69
TFE3	4675	911	800	0.08639	1.61214E-84
TFEB	2746	612	577	0.05579	1.34310E-52
TGIF1	5369	750	693	0.03136	8.21779E-45
THA11	10821	2085	2383	-0.10431	1.55570E-109
THAP1	16246	2341	2977	-0.22057	3.04806E-143
THA	9007	924	945	0.0312	1.12728E-49
THB	9433	1012	1013	0.05708	2.03415E-76
TWST1	10021	808	759	0.00752	5.09990E-08
TYY1	6736	865	1059	-0.12131	4.08809E-104
USF1	5123	1000	949	0.06185	7.85004E-65
USF2	5124	1043	1003	0.04921	2.05339E-53
VDR	9658	1047	1062	0.06055	1.92573E-76
VEZF1	56294	8711	10052	-0.06925	2.27117E-126
WT1	54671	9159	11104	-0.13709	6.80826E-149
Z324A	14903	2041	2075	0.025	8.27986E-55
Z354A	26264	5652	5548	-0.10333	4.90776E-123
ZBT14	5909	1136	1395	-0.24192	7.81055E-130
ZBT17	52666	8297	9450	-0.05971	6.15772E-114
ZBT18	10076	1121	1122	0.01692	3.78670E-34
ZBT48	7605	952	951	0.03235	2.40511E-47
ZBTB6	12766	1688	1817	-0.02211	3.87357E-42
ZEB1	12793	1465	1481	0.06677	1.02274E-88
ZFP28	25786	3255	3306	-0.12453	2.84996E-130
ZFP42	8061	924	1085	-0.07274	3.63526E-78
ZFP82	31307	6489	6412	-0.09786	7.64410E-124
ZFX	10701	1730	2046	-0.1199	7.74330E-106
ZIC3	14505	1770	1907	0.01581	2.71756E-35
ZIM3	13978	1046	1115	-0.12606	8.07693E-119
ZN121	10540	1126	1197	0.01616	1.57470E-29
ZN134	7589	1596	1639	-0.0324	2.90764E-54
ZN136	8433	594	608	0.00524	5.76435E-05
ZN140	14460	4791	4721	-0.02085	2.98730E-45
ZN143	10965	2029	2359	-0.12872	1.97105E-113
ZN214	17961	6113	6031	-0.06918	5.36215E-100
ZN250	6736	659	701	-0.04866	1.28728E-65
ZN257	9742	1087	1230	-0.04994	3.48974E-72
ZN260	14996	4992	4864	-0.04138	4.58337E-75
ZN263	43679	6720	7812	-0.06832	2.44012E-119
ZN264	10992	3438	3398	-0.05344	7.13511E-75
ZN274	14961	3942	3881	-0.04384	3.03600E-75
ZN281	44539	7081	8577	-0.10134	2.74697E-136
ZN317	9139	941	907	-0.05368	2.19641E-75
ZN320	13860	1772	1963	-0.00112	5.90427E-03
ZN322	10290	1232	1314	0.02595	1.63970E-48
ZN329	8263	1038	1125	0.01623	4.35273E-22
ZN331	12168	1751	1987	-0.0302	1.23334E-57
ZN335	12604	1579	1749	-0.01108	1.97888E-21
ZN341	47215	7160	8429	-0.0869	2.46257E-127
ZN350	17202	2048	2094	-0.14552	7.23665E-131
ZN382	6987	845	815	0.05058	4.45507E-68
ZN384	8074	635	707	-0.15554	2.28024E-110
ZN394	32178	7870	7791	-0.10423	2.90578E-135
ZN418	17990	3662	3707	-0.10076	1.17965E-110
ZN436	15751	1915	2248	-0.01442	1.11436E-36
ZN449	11324	1506	1680	-0.05037	2.19062E-77
ZN467	56467	8963	10412	-0.08299	3.50669E-126
ZN490	9115	952	1002	-0.03433	1.02977E-57
ZN502	16794	7102	6937	-0.02917	2.77327E-63
ZN528	11297	1197	1325	-0.07057	2.35784E-89
ZN547	8377	941	931	0.02459	7.16100E-42
ZN549	7724	982	995	-0.00251	4.29936E-01
ZN554	10582	1604	1637	0.0053	2.35016E-07
ZN563	11350	1384	1500	-0.00557	3.74175E-08
ZN582	17588	6124	6028	-0.04061	5.11494E-79
ZN586	14115	1452	1643	-0.07871	4.42704E-94
ZN667	8426	999	1095	-0.02772	1.73725E-41
ZN680	11186	1026	1098	-0.08017	2.30018E-95
ZN708	8970	1213	1204	0.01105	1.98244E-14
ZN768	18283	2309	2398	0.00057	1.01083E-01
ZN770	40608	5883	6929	-0.07564	1.39805E-122
ZN816	14152	1840	2010	-0.01901	1.09265E-45
ZNF18	10939	1259	1135	0.10251	2.02034E-102
ZNF41	15688	1636	1672	-0.07993	2.73766E-97
ZNF76	15034	2708	3175	-0.07145	2.37680E-93
ZNF85	19240	5502	5476	-0.09779	1.52002E-109
ZSC22	30382	5173	5858	-0.0789	1.45265E-115
ZSC31	12625	1684	1720	0.0326	2.42580E-58

## Sheet: Motif clusters
cluster	total_tfbs	D_mean_score	D_bound	C_mean_score	C_bound	D_C_change	D_C_pvalue
C_	13821.6	0.782992	2039.1	0.786291	2215.07	-0.0558106	0.00289127
